# Supplementary material for: PACAP38 synergizes with irradiation to suppress the proliferation of multiple cancer cells via regulating SOX6/Wnt/β-catenin signaling
Source: Front Pharmacol. 2024 Oct 22;15:1492453. doi: 10.3389/fphar.2024.1492453 (PMC11605515; doi:10.3389/fphar.2024.1492453)
Supplement: Supplementary file 1 [file Table2.xlsx]

## Sheet: Sheet1
Table S2 Differential genes between PACAP38 treated T47D cells and the Control group
GeneName	log2FC	Pvalue	padj	Style	PACAP38_1	PACAP38_2	PACAP38_3	Ctrl_1	Ctrl_2	Ctrl_3	EnsemblID	GeneID	chromosome	start	end	strand	Biological_Process	Molecular_Function	Cellular_Component	KO	Pathway	PathwayName	Description
AC024075.1	1.37431	0.045273	1	up	11	13	19	7	4	6	ENSG00000267904	NA	19	16639967	16640668	-	NA	NA	NA	NA	NA	NA	NA
AC003681.1	1.13737	0.0341973	1	up	14	26	29	9	12	11	ENSG00000279159	NA	22	29978950	30028236	-	NA	NA	NA	NA	NA	NA	NA
AC139272.1	1.74785	0.00181581	1	up	22	18	70	9	16	8	ENSG00000253366	NA	5	70751184	70795914	+	NA	NA	NA	NA	NA	NA	NA
AC009229.3	1.95543	0.0276586	1	up	15	13	6	1	6	2	ENSG00000273006	NA	2	38193348	38193629	+	NA	NA	NA	NA	NA	NA	NA
AC012618.2	1.68916	0.030565	1	up	23	4	17	3	6	5	ENSG00000234750	NA	19	12284337	12285185	+	NA	NA	NA	NA	NA	NA	NA
IL31RA	-2.13208	0.0281282	1	down	2	2	2	8	9	10	ENSG00000164509	133396	5	55851379	55922853	+	GO:0045893|positive regulation of transcription, DNA-templated;GO:0002376|immune system process;GO:0006952|defense response;GO:0008284|positive regulation of cell proliferation;GO:0043066|negative regulation of apoptotic process;GO:0000165|MAPK cascade;GO:0019221|cytokine-mediated signaling pathway;GO:0042592|homeostatic process;GO:0007169|transmembrane receptor protein tyrosine kinase signaling …	GO:0003713|transcription coactivator activity;GO:0019955|cytokine binding;GO:0019901|protein kinase binding;GO:0004896|cytokine receptor activity;GO:0019955|cytokine binding;GO:0004896|cytokine receptor activity;GO:0003713|transcription coactivator activity;GO:0019955|cytokine binding;GO:0019901|protein kinase binding;GO:0004896|cytokine receptor activity;GO:0019955|cytokine binding;GO:0004896|cy…	GO:0005622|intracellular;GO:0016020|membrane;GO:0016021|integral component of membrane;GO:0016021|integral component of membrane;GO:0005886|plasma membrane;GO:0042995|cell projection;GO:0030054|cell junction;GO:0045202|synapse;GO:0005886|plasma membrane;GO:0009897|external side of plasma membrane;GO:0043235|receptor complex;GO:0030424|axon;GO:0042734|presynaptic membrane;GO:0005622|intracellular;…	K22630|interleukin 31 receptor subunit alpha	hsa04060	Cytokine-cytokine receptor interaction	interleukin 31 receptor A
SUCLG2-AS1	1.17362	0.00853562	1	up	31	28	38	12	17	15	ENSG00000241316	101927111	3	67654697	67947713	+	NA	NA	NA	NA	NA	NA	NA
AC122129.1	2.29806	0.0128539	1	up	6	8	20	2	3	2	ENSG00000197815	NA	17	17858227	17860041	+	NA	NA	NA	NA	NA	NA	NA
NOTCH2NL	1.35466	0.0252438	1	up	24	20	21	2	12	12	ENSG00000264343	388677	1	146146203	146229026	-	GO:0007275|multicellular organism development;GO:0030154|cell differentiation;GO:0007219|Notch signaling pathway;GO:0021987|cerebral cortex development;GO:0045747|positive regulation of Notch signaling pathway;GO:0007275|multicellular organism development;GO:0030154|cell differentiation;GO:0007219|Notch signaling pathway;GO:0021987|cerebral cortex development;GO:0045747|positive regulation of Not…	GO:0005509|calcium ion binding;GO:0005515|protein binding;GO:0005112|Notch binding;GO:0005509|calcium ion binding;GO:0005515|protein binding;GO:0005112|Notch binding;GO:0005509|calcium ion binding;GO:0005515|protein binding;GO:0005112|Notch binding;GO:0005509|calcium ion binding;GO:0005515|protein binding;GO:0005112|Notch binding;GO:0005509|calcium ion binding;GO:0005515|protein binding;GO:000511…	GO:0005737|cytoplasm;GO:0005576|extracellular region;GO:0005737|cytoplasm;GO:0005576|extracellular region;GO:0005737|cytoplasm;GO:0005576|extracellular region;GO:0005737|cytoplasm;GO:0005576|extracellular region;GO:0005737|cytoplasm;GO:0005576|extracellular region;GO:0005737|cytoplasm;GO:0005576|extracellular region	NA	NA	NA	notch 2 N-terminal like A
AC063952.1	1.79408	0.0315475	1	up	8	23	6	4	4	3	ENSG00000240661	NA	3	120349449	120423826	+	NA	NA	NA	NA	NA	NA	NA
RIMKLBP1	4.22257	0.0253052	1	up	4	3	3	0	0	0	ENSG00000189089	NA	21	36050214	36051377	+	NA	NA	NA	NA	NA	NA	NA
ZNF101P2	3.50612	0.0442148	1	up	2	4	6	0	1	0	ENSG00000234473	NA	1	192993449	192994677	-	NA	NA	NA	NA	NA	NA	NA
AL357874.2	4.23975	0.0382345	1	up	4	6	0	0	0	0	ENSG00000231393	NA	9	35642514	35643517	+	NA	NA	NA	NA	NA	NA	NA
AC022211.3	2.18361	0.0161157	1	up	11	16	8	3	0	5	ENSG00000265800	NA	17	75138416	75141350	-	NA	NA	NA	NA	NA	NA	NA
AL162586.1	1.0738	0.0380433	1	up	23	32	23	6	14	18	ENSG00000225032	102723566	9	127816066	127822520	+	NA	NA	NA	NA	NA	NA	NA
Z69890.1	-2.71583	0.0354881	1	down	0	2	1	4	11	5	ENSG00000206168	NA	16	231134	231472	+	NA	NA	NA	NA	NA	NA	NA
AP003108.4	2.70548	0.0348757	1	up	5	6	8	2	0	1	ENSG00000279632	NA	11	61426448	61427325	-	NA	NA	NA	NA	NA	NA	NA
TEX49	4.38023	0.0307138	1	up	9	0	2	0	0	0	ENSG00000257987	255411	12	48727435	48765786	+	NA	NA	NA	NA	NA	NA	testis expressed 49
FAM86FP	1.54901	0.0395329	1	up	13	14	10	3	5	5	ENSG00000164845	NA	12	8232512	8242948	-	NA	NA	NA	NA	NA	NA	NA
AC092881.1	1.16331	0.0310886	1	up	41	22	45	3	26	20	ENSG00000279530	NA	12	70321542	70324274	-	NA	NA	NA	NA	NA	NA	NA
AC024558.1	2.13795	0.0129049	1	up	7	19	13	1	6	2	ENSG00000248557	NA	3	126624792	126626061	+	NA	NA	NA	NA	NA	NA	NA
AC008937.3	2.0133	0.0120787	1	up	17	13	9	5	3	2	ENSG00000271828	NA	5	56927874	56929573	+	NA	NA	NA	NA	NA	NA	NA
AP000654.1	2.15802	0.0303503	1	up	12	6	8	1	2	3	ENSG00000269895	NA	11	86833068	86837615	+	NA	NA	NA	NA	NA	NA	NA
AC106786.1	-1.50794	0.0241346	1	down	8	6	3	20	16	14	ENSG00000223652	NA	5	123087248	123090299	-	NA	NA	NA	NA	NA	NA	NA
AL022315.1	3.63382	0.0322635	1	up	3	6	4	0	1	0	ENSG00000225867	NA	22	37550026	37551735	+	NA	NA	NA	NA	NA	NA	NA
AC010442.1	3.94571	0.0166611	1	up	5	9	2	1	0	0	ENSG00000214278	NA	5	403731	404546	-	NA	NA	NA	NA	NA	NA	NA
AC005776.1	2.76971	0.0314512	1	up	5	4	11	1	0	2	ENSG00000270802	NA	19	15338948	15339237	+	NA	NA	NA	NA	NA	NA	NA
AC027449.1	-3.74762	0.029142	1	down	0	1	0	11	2	2	ENSG00000273348	NA	18	22347846	22348252	-	NA	NA	NA	NA	NA	NA	NA
RNU4-52P	3.5244	0.0410445	1	up	4	5	3	0	0	1	ENSG00000206936	NA	X	49082028	49082165	+	NA	NA	NA	NA	NA	NA	NA
NME9	1.86259	0.00871798	1	up	21	20	12	1	6	8	ENSG00000181322	347736	3	138261437	138329886	-	GO:0045454|cell redox homeostasis;GO:0006165|nucleoside diphosphate phosphorylation;GO:0006183|GTP biosynthetic process;GO:0006228|UTP biosynthetic process;GO:0006241|CTP biosynthetic process;GO:0045454|cell redox homeostasis;GO:0006165|nucleoside diphosphate phosphorylation;GO:0006183|GTP biosynthetic process;GO:0006228|UTP biosynthetic process;GO:0006241|CTP biosynthetic process;GO:0045454|cell…	GO:0004550|nucleoside diphosphate kinase activity;GO:0004550|nucleoside diphosphate kinase activity;GO:0004550|nucleoside diphosphate kinase activity;GO:0004550|nucleoside diphosphate kinase activity;GO:0004550|nucleoside diphosphate kinase activity;GO:0004550|nucleoside diphosphate kinase activity;GO:0004550|nucleoside diphosphate kinase activity;GO:0004550|nucleoside diphosphate kinase activity…	GO:0005737|cytoplasm;GO:0005856|cytoskeleton;GO:0005737|cytoplasm;GO:0005856|cytoskeleton;GO:0005737|cytoplasm;GO:0005856|cytoskeleton;GO:0005623|cell;GO:0005737|cytoplasm;GO:0005856|cytoskeleton;GO:0005737|cytoplasm;GO:0005856|cytoskeleton;GO:0005737|cytoplasm;GO:0005856|cytoskeleton;GO:0005737|cytoplasm;GO:0005856|cytoskeleton;GO:0005737|cytoplasm;GO:0005856|cytoskeleton;GO:0005737|cytoplasm;GO…	K19869|thioredoxin domain-containing protein 6	NA	NA	NME/NM23 family member 9
AP000811.1	1.74194	0.0285111	1	up	12	9	15	4	5	2	ENSG00000270510	NA	11	87323709	87324359	-	NA	NA	NA	NA	NA	NA	NA
AC068491.3	4.59559	0.00898787	1	up	3	6	4	0	0	0	ENSG00000270190	NA	2	111266868	111267473	-	NA	NA	NA	NA	NA	NA	NA
HS6ST1P1	2.88674	0.022759	1	up	5	4	13	0	2	1	ENSG00000187952	NA	1	21428303	21429536	+	NA	NA	NA	NA	NA	NA	NA
CEMIP	1.01413	0.026708	1	up	54	30	30	10	27	21	ENSG00000103888	57214	15	80779343	80951776	+	GO:0008152|metabolic process;GO:0010800|positive regulation of peptidyl-threonine phosphorylation;GO:0030335|positive regulation of cell migration;GO:0090314|positive regulation of protein targeting to membrane;GO:0007605|sensory perception of sound;GO:0030213|hyaluronan biosynthetic process;GO:0051281|positive regulation of release of sequestered calcium ion into cytosol;GO:0030214|hyaluronan ca…	GO:0016787|hydrolase activity;GO:0016798|hydrolase activity, acting on glycosyl bonds;GO:0004415|hyalurononglucosaminidase activity;GO:0004415|hyalurononglucosaminidase activity;GO:0005515|protein binding;GO:0005540|hyaluronic acid binding;GO:0005540|hyaluronic acid binding;GO:0004415|hyalurononglucosaminidase activity;GO:0032050|clathrin heavy chain binding;GO:0046923|ER retention sequence bindi…	GO:0005634|nucleus;GO:0005737|cytoplasm;GO:0005737|cytoplasm;GO:0005737|cytoplasm;GO:0016020|membrane;GO:0005783|endoplasmic reticulum;GO:0005783|endoplasmic reticulum;GO:0005886|plasma membrane;GO:0005886|plasma membrane;GO:0005576|extracellular region;GO:0005905|clathrin-coated pit;GO:0005576|extracellular region;GO:0045334|clathrin-coated endocytic vesicle;GO:0005634|nucleus;GO:0005737|cytopla…	K19031|cell migration-inducing and hyaluronan-binding protein [EC:3.2.1.35]	NA	NA	cell migration inducing hyaluronidase 1
CNGA4	4.36321	0.0176728	1	up	5	3	3	0	0	0	ENSG00000132259	1262	11	6234765	6244429	+	GO:0055085|transmembrane transport;GO:0006811|ion transport;GO:0034220|ion transmembrane transport;GO:0007608|sensory perception of smell;GO:0050896|response to stimulus;GO:0098655|cation transmembrane transport	GO:0000166|nucleotide binding;GO:0005216|ion channel activity;GO:0030552|cAMP binding;GO:0005222|intracellular cAMP-activated cation channel activity;GO:0005223|intracellular cGMP-activated cation channel activity;GO:0030553|cGMP binding	GO:0016020|membrane;GO:0016021|integral component of membrane;GO:0000139|Golgi membrane;GO:0030660|Golgi-associated vesicle membrane;GO:0060170|ciliary membrane	K04951|cyclic nucleotide gated channel alpha 4	hsa04024|hsa04740	cAMP signaling pathway|Olfactory transduction	cyclic nucleotide gated channel alpha 4
PKD1P5	1.06155	0.0446073	1	up	20	26	23	9	8	17	ENSG00000254681	110006322	16	18374521	18401940	-	NA	NA	NA	NA	NA	NA	NA
CNIH3	1.71264	0.00485761	1	up	15	14	75	10	9	13	ENSG00000143786	149111	1	224434660	224740549	+	GO:0016192|vesicle-mediated transport;GO:0006888|ER to Golgi vesicle-mediated transport;GO:0048208|COPII vesicle coating;GO:2000311|regulation of AMPA receptor activity;GO:0035249|synaptic transmission, glutamatergic;GO:0042391|regulation of membrane potential;GO:2000311|regulation of AMPA receptor activity	GO:0016247|channel regulator activity	GO:0016020|membrane;GO:0016021|integral component of membrane;GO:0005886|plasma membrane;GO:0030054|cell junction;GO:0045202|synapse;GO:0045211|postsynaptic membrane;GO:0045211|postsynaptic membrane;GO:0000139|Golgi membrane;GO:0005789|endoplasmic reticulum membrane;GO:0012507|ER to Golgi transport vesicle membrane;GO:0033116|endoplasmic reticulum-Golgi intermediate compartment membrane;GO:003228…	K20368|protein cornichon	NA	NA	cornichon family AMPA receptor auxiliary protein 3
LINC00472	1.0013	0.000798781	1	up	72	73	84	30	49	38	ENSG00000233237	NA	6	71344344	71420769	-	NA	NA	NA	NA	NA	NA	NA
AL355483.3	2.93093	0.0237997	1	up	12	5	5	0	0	3	ENSG00000232762	NA	1	53304536	53307462	+	NA	NA	NA	NA	NA	NA	NA
MRPL12	-1.09197	0.0166991	1	down	15	11	16	35	28	29	ENSG00000262814	6182	17	81703357	81707526	+	GO:0006412|translation;GO:0006390|mitochondrial transcription;GO:0006390|mitochondrial transcription;GO:0045893|positive regulation of transcription, DNA-templated;GO:0070125|mitochondrial translational elongation;GO:0070126|mitochondrial translational termination	GO:0003735|structural constituent of ribosome;GO:0005515|protein binding;GO:0003723|RNA binding;GO:0003735|structural constituent of ribosome	GO:0005739|mitochondrion;GO:0005622|intracellular;GO:0005840|ribosome;GO:0005739|mitochondrion;GO:0005762|mitochondrial large ribosomal subunit;GO:0005743|mitochondrial inner membrane;GO:0005762|mitochondrial large ribosomal subunit;GO:0005762|mitochondrial large ribosomal subunit	K02935|large subunit ribosomal protein L7/L12	hsa03010	Ribosome	mitochondrial ribosomal protein L12
WNK3	2.7463	0.0421317	1	up	6	1	13	0	2	1	ENSG00000196632	65267	X	54192823	54358642	-	GO:1903078|positive regulation of protein localization to plasma membrane;GO:0006468|protein phosphorylation;GO:0016310|phosphorylation;GO:0006468|protein phosphorylation;GO:0035556|intracellular signal transduction;GO:0010800|positive regulation of peptidyl-threonine phosphorylation;GO:0043066|negative regulation of apoptotic process;GO:0006468|protein phosphorylation;GO:0035556|intracellular si…	GO:0000166|nucleotide binding;GO:0004672|protein kinase activity;GO:0004674|protein serine/threonine kinase activity;GO:0004674|protein serine/threonine kinase activity;GO:0004674|protein serine/threonine kinase activity;GO:0005524|ATP binding;GO:0005524|ATP binding;GO:0016740|transferase activity;GO:0016301|kinase activity;GO:0005515|protein binding;GO:0004674|protein serine/threonine kinase act…	GO:0005737|cytoplasm;GO:0005737|cytoplasm;GO:0005829|cytosol;GO:0005912|adherens junction;GO:0005923|bicellular tight junction;GO:0005737|cytoplasm;GO:0005737|cytoplasm;GO:0005829|cytosol;GO:0005912|adherens junction;GO:0005923|bicellular tight junction;GO:0005737|cytoplasm;GO:0005737|cytoplasm;GO:0005829|cytosol;GO:0005912|adherens junction;GO:0005923|bicellular tight junction;GO:0005737|cytopla…	K08867|WNK lysine deficient protein kinase [EC:2.7.11.1]	NA	NA	WNK lysine deficient protein kinase 3
PRSS56	-1.0968	0.0239711	1	down	9	13	15	25	27	29	ENSG00000237412	646960	2	232520463	232525716	+	GO:0006508|proteolysis;GO:0006508|proteolysis;GO:0006508|proteolysis;GO:0043010|camera-type eye development;GO:0043010|camera-type eye development	GO:0016787|hydrolase activity;GO:0008233|peptidase activity;GO:0004252|serine-type endopeptidase activity;GO:0008236|serine-type peptidase activity;GO:0016787|hydrolase activity;GO:0008233|peptidase activity;GO:0004252|serine-type endopeptidase activity;GO:0008236|serine-type peptidase activity;GO:0004252|serine-type endopeptidase activity	GO:0005783|endoplasmic reticulum;GO:0005615|extracellular space;GO:0005783|endoplasmic reticulum	NA	NA	NA	serine protease 56
AC068880.4	4.38753	0.0285389	1	up	8	3	0	0	0	0	ENSG00000279858	NA	8	19375128	19375622	-	NA	NA	NA	NA	NA	NA	NA
SCO2	-1.25467	0.0106255	1	down	22	9	13	50	19	40	ENSG00000130489	9997	22	50523568	50525606	-	GO:0055114|oxidation-reduction process;GO:0045454|cell redox homeostasis;GO:0001654|eye development;GO:0006825|copper ion transport;GO:0006878|cellular copper ion homeostasis;GO:0008535|respiratory chain complex IV assembly;GO:0033617|mitochondrial respiratory chain complex IV assembly;GO:0055114|oxidation-reduction process;GO:0045454|cell redox homeostasis;GO:0001654|eye development;GO:0006825|c…	GO:0046872|metal ion binding;GO:0005507|copper ion binding;GO:0005515|protein binding;GO:0005507|copper ion binding;GO:0015035|protein disulfide oxidoreductase activity;GO:0046872|metal ion binding;GO:0005507|copper ion binding;GO:0005515|protein binding;GO:0005507|copper ion binding;GO:0015035|protein disulfide oxidoreductase activity	GO:0016020|membrane;GO:0016021|integral component of membrane;GO:0005739|mitochondrion;GO:0005743|mitochondrial inner membrane;GO:0005739|mitochondrion;GO:0005739|mitochondrion;GO:0031305|integral component of mitochondrial inner membrane;GO:0005759|mitochondrial matrix;GO:0030016|myofibril;GO:0016020|membrane;GO:0016021|integral component of membrane;GO:0005739|mitochondrion;GO:0005743|mitochond…	K07152|protein SCO1/2	hsa05230	Central carbon metabolism in cancer	SCO2, cytochrome c oxidase assembly protein
SCO2	-1.25467	0.0106255	1	down	22	9	13	50	19	40	ENSG00000284194	9997	22	50523568	50526439	-	GO:0006206|pyrimidine nucleobase metabolic process;GO:0006213|pyrimidine nucleoside metabolic process;GO:0006206|pyrimidine nucleobase metabolic process;GO:0006213|pyrimidine nucleoside metabolic process	GO:0016763|transferase activity, transferring pentosyl groups;GO:0004645|phosphorylase activity;GO:0016763|transferase activity, transferring pentosyl groups;GO:0004645|phosphorylase activity	NA	NA	NA	NA	SCO2, cytochrome c oxidase assembly protein
ZNF98	1.19093	0.0398504	1	up	15	23	20	9	11	6	ENSG00000197360	148198	19	22391019	22532485	-	GO:0006355|regulation of transcription, DNA-templated;GO:0006357|regulation of transcription by RNA polymerase II;GO:0006355|regulation of transcription, DNA-templated;GO:0006355|regulation of transcription, DNA-templated;GO:0006355|regulation of transcription, DNA-templated	GO:0003676|nucleic acid binding;GO:0046872|metal ion binding;GO:0003677|DNA binding;GO:0000981|DNA-binding transcription factor activity, RNA polymerase II-specific;GO:0003676|nucleic acid binding;GO:0003676|nucleic acid binding;GO:0003676|nucleic acid binding	GO:0005634|nucleus;GO:0005622|intracellular;GO:0005622|intracellular;GO:0005622|intracellular;GO:0005622|intracellular	K09228|KRAB domain-containing zinc finger protein	NA	NA	zinc finger protein 98
STEAP3-AS1	1.84623	0.022432	1	up	8	8	23	3	4	4	ENSG00000229867	100874111	2	119244422	119249071	-	NA	NA	NA	NA	NA	NA	NA
LINC01312	1.66971	0.00477877	1	up	21	19	32	3	12	8	ENSG00000223586	NA	6	133821147	133851800	+	NA	NA	NA	NA	NA	NA	NA
AC012442.2	-2.96179	0.0441047	1	down	1	0	1	6	5	5	ENSG00000243389	NA	2	112589040	112614431	+	NA	NA	NA	NA	NA	NA	NA
EDDM13	1.67171	0.0484462	1	up	14	7	10	2	4	4	ENSG00000267710	100506374	19	56272769	56310450	+	NA	NA	GO:0016020|membrane;GO:0016021|integral component of membrane	NA	NA	NA	epididymal protein 13
LINC01634	2.79976	0.0102933	1	up	11	11	5	1	2	1	ENSG00000235295	100192420	22	18029385	18037968	+	NA	NA	NA	NA	NA	NA	NA
AL136172.1	3.52682	0.0407214	1	up	5	4	3	0	1	0	ENSG00000269846	NA	20	37095785	37097178	+	NA	NA	NA	NA	NA	NA	NA
AC023818.2	1.52681	0.0230498	1	up	11	18	28	2	11	7	ENSG00000280067	NA	16	48343755	48346058	-	NA	NA	NA	NA	NA	NA	NA
FRMD5	1.37758	0.0451364	1	up	10	19	14	7	5	5	ENSG00000171877	84978	15	43870761	44195252	-	GO:0031032|actomyosin structure organization;GO:0030334|regulation of cell migration;GO:0045785|positive regulation of cell adhesion;GO:2000146|negative regulation of cell motility	GO:0005515|protein binding;GO:0008092|cytoskeletal protein binding;GO:0019901|protein kinase binding;GO:0005178|integrin binding;GO:0008092|cytoskeletal protein binding;GO:0008092|cytoskeletal protein binding	GO:0016020|membrane;GO:0016021|integral component of membrane;GO:0005856|cytoskeleton;GO:0030054|cell junction;GO:0005912|adherens junction;GO:0005912|adherens junction;GO:0005856|cytoskeleton;GO:0005856|cytoskeleton;GO:0005856|cytoskeleton;GO:0005856|cytoskeleton;GO:0005856|cytoskeleton;GO:0005856|cytoskeleton;GO:0005856|cytoskeleton;GO:0016020|membrane;GO:0016021|integral component of membrane;…	NA	NA	NA	FERM domain containing 5
AK4P3	-1.34157	0.0170012	1	down	9	8	9	31	15	22	ENSG00000233381	NA	12	31615771	31616439	-	NA	NA	NA	NA	NA	NA	NA
PLAC4	1.28404	0.0470173	1	up	13	22	20	2	11	10	ENSG00000280109	191585	21	41175231	41180818	-	NA	NA	NA	NA	NA	NA	NA
AC009120.2	1.27466	0.0102437	1	up	31	20	36	17	8	12	ENSG00000259972	NA	16	74305127	74335346	-	NA	NA	NA	NA	NA	NA	NA
RPL23AP64	1.1952	0.0436452	1	up	18	19	19	5	12	8	ENSG00000240970	NA	11	119003012	119003446	-	NA	NA	NA	NA	NA	NA	NA
AL133243.3	-1.9185	0.021716	1	down	4	3	2	12	14	9	ENSG00000276517	NA	2	32526504	32529507	+	NA	NA	NA	NA	NA	NA	NA
RPS15AP1	3.93704	0.0154093	1	up	4	8	4	0	0	1	ENSG00000214535	NA	20	21166206	21166596	-	NA	NA	NA	NA	NA	NA	NA
AC091180.5	4.51387	0.0214284	1	up	9	3	0	0	0	0	ENSG00000262039	NA	17	49370740	49476988	+	NA	NA	NA	NA	NA	NA	NA
SOX6	1.9367	0.0358337	1	up	3	15	20	0	5	5	ENSG00000110693	55553	11	15966449	16739591	-	GO:2000726|negative regulation of cardiac muscle cell differentiation;GO:0006355|regulation of transcription, DNA-templated;GO:0007275|multicellular organism development;GO:0006355|regulation of transcription, DNA-templated;GO:0007517|muscle organ development;GO:0045944|positive regulation of transcription by RNA polymerase II;GO:0045892|negative regulation of transcription, DNA-templated;GO:0032…	GO:0003677|DNA binding;GO:0003677|DNA binding;GO:0003700|DNA-binding transcription factor activity;GO:0005515|protein binding;GO:0000981|DNA-binding transcription factor activity, RNA polymerase II-specific;GO:0000981|DNA-binding transcription factor activity, RNA polymerase II-specific;GO:0000981|DNA-binding transcription factor activity, RNA polymerase II-specific;GO:0003677|DNA binding;GO:0003…	GO:0005634|nucleus;GO:0005634|nucleus;GO:0005654|nucleoplasm;GO:0005654|nucleoplasm;GO:0005634|nucleus;GO:0005634|nucleus;GO:0005634|nucleus;GO:0005654|nucleoplasm;GO:0005654|nucleoplasm;GO:0005634|nucleus;GO:0005634|nucleus;GO:0005634|nucleus;GO:0005654|nucleoplasm;GO:0005654|nucleoplasm;GO:0005634|nucleus;GO:0005634|nucleus;GO:0005634|nucleus;GO:0005654|nucleoplasm;GO:0005654|nucleoplasm;GO:000…	K09269|transcription factor SOX5/6/13 (SOX group D)	NA	NA	SRY-box 6
AC091185.1	1.35057	0.0365772	1	up	17	13	20	4	10	6	ENSG00000253476	NA	8	25425521	25426580	-	NA	NA	NA	NA	NA	NA	NA
RAP1AP	4.05445	0.0421703	1	up	3	1	5	0	0	0	ENSG00000258769	NA	14	74482985	74483435	+	NA	NA	NA	NA	NA	NA	NA
AC007114.2	1.60447	0.0490689	1	up	6	19	14	1	8	4	ENSG00000263089	NA	17	57092145	57096425	-	NA	NA	NA	NA	NA	NA	NA
AC013472.1	3.82507	0.0218853	1	up	2	5	8	0	0	1	ENSG00000205500	100129724	2	26984776	27014612	-	NA	NA	NA	NA	NA	NA	NA
CKM	4.07899	0.0401033	1	up	3	5	1	0	0	0	ENSG00000104879	1158	19	45306414	45322977	-	GO:0016310|phosphorylation;GO:0006600|creatine metabolic process;GO:0046314|phosphocreatine biosynthetic process	GO:0000166|nucleotide binding;GO:0005524|ATP binding;GO:0016740|transferase activity;GO:0016301|kinase activity;GO:0003824|catalytic activity;GO:0016772|transferase activity, transferring phosphorus-containing groups;GO:0005515|protein binding;GO:0004111|creatine kinase activity;GO:0004111|creatine kinase activity	GO:0005737|cytoplasm;GO:0005829|cytosol;GO:0005615|extracellular space	K00933|creatine kinase [EC:2.7.3.2]	hsa00330|hsa01100	Arginine and proline metabolism|Metabolic pathways	creatine kinase, M-type
AC008993.1	4.2256	0.0262021	1	up	5	2	3	0	0	0	ENSG00000282542	NA	19	68403	69178	+	NA	NA	NA	NA	NA	NA	NA
AC226101.1	2.2784	0.015571	1	up	9	10	14	2	0	5	ENSG00000216867	NA	2	110633947	110634333	+	NA	NA	NA	NA	NA	NA	NA
FLG	3.11563	0.0441781	1	up	1	8	8	0	0	2	ENSG00000143631	2312	1	152302175	152325203	-	GO:0007275|multicellular organism development;GO:0007275|multicellular organism development;GO:0061436|establishment of skin barrier;GO:0070268|cornification;GO:0018149|peptide cross-linking;GO:0030216|keratinocyte differentiation;GO:0061436|establishment of skin barrier	GO:0046872|metal ion binding;GO:0005509|calcium ion binding;GO:0005198|structural molecule activity;GO:0005515|protein binding;GO:0005198|structural molecule activity;GO:0046914|transition metal ion binding;GO:0030280|structural constituent of epidermis;GO:0030280|structural constituent of epidermis	GO:0005634|nucleus;GO:0043231|intracellular membrane-bounded organelle;GO:0005882|intermediate filament;GO:0005829|cytosol;GO:0062023|collagen-containing extracellular matrix;GO:0001533|cornified envelope;GO:0001533|cornified envelope;GO:0036457|keratohyalin granule;GO:0036457|keratohyalin granule	NA	NA	NA	filaggrin
Z69720.2	-4.29505	0.0240024	1	down	0	0	0	3	7	1	ENSG00000278995	NA	16	74683	74961	+	NA	NA	NA	NA	NA	NA	NA
AC138956.2	1.57541	0.048083	1	up	10	7	18	4	3	5	ENSG00000251414	NA	5	176354206	176356168	+	NA	NA	NA	NA	NA	NA	NA
RNA5SP345	3.04562	0.0433869	1	up	4	10	2	1	1	0	ENSG00000222578	NA	11	95840017	95840124	-	NA	NA	NA	NA	NA	NA	NA
AP005329.1	3.62325	0.0343597	1	up	2	5	6	1	0	0	ENSG00000264235	104968399	18	3255436	3261850	-	NA	NA	NA	NA	NA	NA	NA
VASH1-AS1	4.48634	0.0123186	1	up	4	5	3	0	0	0	ENSG00000258301	100506603	14	76781733	76786724	-	NA	NA	NA	NA	NA	NA	NA
FADS2P1	1.5197	0.0129832	1	up	14	21	21	7	7	6	ENSG00000274150	NA	11	56890613	56927885	+	NA	NA	NA	NA	NA	NA	NA
JHY	-4.40286	0.0147639	1	down	0	0	0	5	4	3	ENSG00000109944	79864	11	122882528	122959798	+	GO:0030030|cell projection organization;GO:0030030|cell projection organization;GO:0030030|cell projection organization;GO:0007420|brain development;GO:0032053|ciliary basal body organization;GO:0033326|cerebrospinal fluid secretion;GO:0035082|axoneme assembly	NA	NA	NA	NA	NA	junctional cadherin complex regulator
AL096803.1	4.3905	0.0300547	1	up	9	2	0	0	0	0	ENSG00000228238	NA	1	186578279	186579299	+	NA	NA	NA	NA	NA	NA	NA
AC096541.1	1.85151	0.0345384	1	up	7	11	14	1	5	3	ENSG00000225028	NA	1	47818066	47820237	+	NA	NA	NA	NA	NA	NA	NA
GAGE1	-4.27666	0.0210882	1	down	0	0	0	3	3	5	ENSG00000205777	2543	X	49589496	49608536	+	GO:0006968|cellular defense response	GO:0005515|protein binding	NA	NA	NA	NA	G antigen 1
HCG2040054	4.08301	0.0414032	1	up	6	1	2	0	0	0	ENSG00000235760	644093	2	47527537	47535199	+	NA	NA	NA	NA	NA	NA	NA
CXCR6	1.48108	0.0228398	1	up	18	14	17	4	7	7	ENSG00000172215	10663	3	45940933	45948353	+	GO:0007186|G-protein coupled receptor signaling pathway;GO:0007165|signal transduction;GO:0006935|chemotaxis;GO:0006954|inflammatory response;GO:0070098|chemokine-mediated signaling pathway;GO:0006955|immune response;GO:0060326|cell chemotaxis;GO:0007186|G-protein coupled receptor signaling pathway;GO:0006935|chemotaxis;GO:0007204|positive regulation of cytosolic calcium ion concentration;GO:0019…	GO:0004930|G-protein coupled receptor activity;GO:0004950|chemokine receptor activity;GO:0015026|coreceptor activity;GO:0016494|C-X-C chemokine receptor activity;GO:0004930|G-protein coupled receptor activity;GO:0016493|C-C chemokine receptor activity;GO:0019956|chemokine binding;GO:0019957|C-C chemokine binding;GO:0015026|coreceptor activity;GO:0004930|G-protein coupled receptor activity;GO:0004…	GO:0005622|intracellular;GO:0016020|membrane;GO:0016021|integral component of membrane;GO:0005886|plasma membrane;GO:0005886|plasma membrane;GO:0009897|external side of plasma membrane;GO:0005887|integral component of plasma membrane;GO:0005622|intracellular;GO:0016020|membrane;GO:0016021|integral component of membrane;GO:0005886|plasma membrane;GO:0005886|plasma membrane;GO:0009897|external side…	K04191|C-X-C chemokine receptor type 6	hsa04060|hsa04062	Cytokine-cytokine receptor interaction|Chemokine signaling pathway	C-X-C motif chemokine receptor 6
NPW	-1.19397	0.0413061	1	down	12	5	11	33	19	14	ENSG00000183971	283869	16	2009926	2020755	+	GO:0007218|neuropeptide signaling pathway;GO:0007186|G-protein coupled receptor signaling pathway;GO:0007186|G-protein coupled receptor signaling pathway;GO:0007631|feeding behavior	GO:0001664|G-protein coupled receptor binding;GO:0001664|G-protein coupled receptor binding;GO:0005515|protein binding	GO:0005576|extracellular region;GO:0005576|extracellular region	NA	NA	NA	neuropeptide W
AC093904.4	-3.97993	0.0454545	1	down	0	0	0	5	2	2	ENSG00000261104	NA	2	9106593	9109865	+	NA	NA	NA	NA	NA	NA	NA
NYX	-4.14843	0.0326468	1	down	0	0	0	1	4	5	ENSG00000188937	60506	X	41447434	41475710	+	GO:0050896|response to stimulus;GO:0008150|biological_process;GO:0007601|visual perception;GO:0050896|response to stimulus;GO:0008150|biological_process;GO:0007601|visual perception	GO:0003674|molecular_function;GO:0003674|molecular_function	GO:0005576|extracellular region;GO:0005615|extracellular space;GO:0005622|intracellular;GO:0031012|extracellular matrix;GO:0005576|extracellular region;GO:0005615|extracellular space;GO:0005622|intracellular;GO:0031012|extracellular matrix	K08129|nyctalopin	NA	NA	nyctalopin
LINC01714	-1.93489	0.0075131	1	down	1	8	5	18	11	26	ENSG00000227634	102724539	1	8202429	8215210	+	NA	NA	NA	NA	NA	NA	NA
AC005962.2	4.37332	0.0197869	1	up	5	5	1	0	0	0	ENSG00000278627	NA	17	58202352	58203003	-	NA	NA	NA	NA	NA	NA	NA
AC027514.2	2.68114	0.0167935	1	up	8	11	6	0	2	2	ENSG00000267560	NA	18	62300036	62300998	-	NA	NA	NA	NA	NA	NA	NA
AC020765.4	2.04459	0.042699	1	up	7	10	7	2	1	3	ENSG00000278725	NA	16	28602340	28604519	+	NA	NA	NA	NA	NA	NA	NA
AL360294.1	4.0735	0.0405544	1	up	5	1	3	0	0	0	ENSG00000279261	100130249	1	234757619	234760056	-	NA	NA	NA	NA	NA	NA	NA
FFAR2	-1.75912	0.0480683	1	down	2	4	3	5	16	10	ENSG00000126262	2867	19	35443907	35451767	+	GO:0007186|G-protein coupled receptor signaling pathway;GO:0007165|signal transduction;GO:0007186|G-protein coupled receptor signaling pathway;GO:0006954|inflammatory response;GO:0002376|immune system process;GO:0045444|fat cell differentiation;GO:0007186|G-protein coupled receptor signaling pathway;GO:0002232|leukocyte chemotaxis involved in inflammatory response;GO:0002385|mucosal immune respon…	GO:0004930|G-protein coupled receptor activity;GO:0004930|G-protein coupled receptor activity;GO:0008289|lipid binding;GO:0005515|protein binding;GO:0004930|G-protein coupled receptor activity;GO:0004930|G-protein coupled receptor activity;GO:0008289|lipid binding;GO:0005515|protein binding	GO:0016020|membrane;GO:0016021|integral component of membrane;GO:0005886|plasma membrane;GO:0005886|plasma membrane;GO:0005886|plasma membrane;GO:0042995|cell projection;GO:0005887|integral component of plasma membrane;GO:0016020|membrane;GO:0016021|integral component of membrane;GO:0005886|plasma membrane;GO:0005886|plasma membrane;GO:0005886|plasma membrane;GO:0005887|integral component of plas…	K04328|free fatty acid receptor 2	hsa04024	cAMP signaling pathway	free fatty acid receptor 2
SPDYE2	1.01447	0.0437411	1	up	33	32	38	4	23	25	ENSG00000205238	441273	7	102551232	102562308	+	NA	GO:0005515|protein binding;GO:0019901|protein kinase binding;GO:0005515|protein binding;GO:0019901|protein kinase binding;GO:0005515|protein binding;GO:0019901|protein kinase binding	NA	K08694|speedy	hsa04114|hsa04914	Oocyte meiosis|Progesterone-mediated oocyte maturation	speedy/RINGO cell cycle regulator family member E2
AC005089.1	4.27551	0.00783891	1	up	14	2	4	1	0	0	ENSG00000274080	NA	7	73609262	73611502	-	NA	NA	NA	NA	NA	NA	NA
AC245100.2	1.45315	0.0417185	1	up	13	12	15	4	4	7	ENSG00000225871	NA	1	148435105	148436926	+	NA	NA	NA	NA	NA	NA	NA
OVAAL	-4.16215	0.0102461	1	down	1	0	0	10	1	9	ENSG00000236719	148756	1	180558976	180566518	+	NA	NA	NA	NA	NA	NA	NA
GFI1	-2.0204	0.0181531	1	down	4	4	1	16	6	16	ENSG00000162676	2672	1	92474762	92486876	-	GO:0006355|regulation of transcription, DNA-templated;GO:0000122|negative regulation of transcription by RNA polymerase II;GO:0000122|negative regulation of transcription by RNA polymerase II;GO:0045944|positive regulation of transcription by RNA polymerase II;GO:0071222|cellular response to lipopolysaccharide;GO:0032088|negative regulation of NF-kappaB transcription factor activity;GO:0030097|he…	GO:0044212|transcription regulatory region DNA binding;GO:0003676|nucleic acid binding;GO:0046872|metal ion binding;GO:0003677|DNA binding;GO:0005515|protein binding;GO:0003700|DNA-binding transcription factor activity;GO:0000981|DNA-binding transcription factor activity, RNA polymerase II-specific;GO:0044212|transcription regulatory region DNA binding;GO:0001078|proximal promoter DNA-binding tra…	GO:0005634|nucleus;GO:0005634|nucleus;GO:0005654|nucleoplasm;GO:0016363|nuclear matrix;GO:0017053|transcriptional repressor complex;GO:0016604|nuclear body;GO:0005634|nucleus;GO:0005634|nucleus;GO:0005654|nucleoplasm;GO:0016363|nuclear matrix;GO:0017053|transcriptional repressor complex;GO:0016604|nuclear body;GO:0005634|nucleus;GO:0005634|nucleus;GO:0005654|nucleoplasm;GO:0016363|nuclear matrix;…	K09223|growth factor independent 1	NA	NA	growth factor independent 1 transcriptional repressor
AC011451.2	-3.99296	0.0458531	1	down	0	0	0	4	4	1	ENSG00000270614	NA	19	9348106	9348703	-	NA	NA	NA	NA	NA	NA	NA
AC097468.3	-2.22816	0.0289066	1	down	4	0	2	6	8	15	ENSG00000272644	NA	2	219069354	219069809	-	NA	NA	NA	NA	NA	NA	NA
AC018552.4	4.07899	0.0401033	1	up	3	5	1	0	0	0	ENSG00000261633	NA	16	57622034	57631647	-	NA	NA	NA	NA	NA	NA	NA
AL669831.1	1.0423	0.000228768	1	up	160	127	137	36	84	91	ENSG00000228327	NA	1	725885	778626	-	NA	NA	NA	NA	NA	NA	NA
AC001226.2	1.51812	0.00407468	1	up	25	34	22	6	13	10	ENSG00000283208	NA	13	76992078	77129589	+	NA	NA	GO:0005764|lysosome;GO:0005764|lysosome;GO:0005764|lysosome;GO:0005764|lysosome	NA	NA	NA	novel protein
AC007249.1	-2.67304	0.0469159	1	down	1	2	0	9	1	10	ENSG00000217258	NA	2	10452319	10455552	+	NA	NA	NA	NA	NA	NA	NA
AC135048.4	-3.54824	0.0411058	1	down	0	0	1	8	3	2	ENSG00000279196	NA	16	30984630	30988270	-	NA	NA	NA	NA	NA	NA	NA
AC073862.3	4.02688	0.0115266	1	up	7	5	5	0	1	0	ENSG00000279940	NA	12	130956384	130958031	-	NA	NA	NA	NA	NA	NA	NA
AL035071.1	-1.20712	0.00328371	1	down	20	28	24	85	26	61	ENSG00000260257	NA	20	32856621	32858751	+	NA	NA	NA	NA	NA	NA	NA
POLN	2.3176	0.017212	1	up	10	13	6	1	2	3	ENSG00000130997	353497	4	2071918	2242121	-	GO:0006281|DNA repair;GO:0006974|cellular response to DNA damage stimulus;GO:0006260|DNA replication;GO:0000724|double-strand break repair via homologous recombination;GO:0006261|DNA-dependent DNA replication;GO:0006261|DNA-dependent DNA replication;GO:0036297|interstrand cross-link repair;GO:0036297|interstrand cross-link repair;GO:0019985|translesion synthesis;GO:0019985|translesion synthesis;G…	GO:0003676|nucleic acid binding;GO:0016740|transferase activity;GO:0003677|DNA binding;GO:0016779|nucleotidyltransferase activity;GO:0003887|DNA-directed DNA polymerase activity;GO:0003887|DNA-directed DNA polymerase activity;GO:0005515|protein binding;GO:0030332|cyclin binding;GO:0003887|DNA-directed DNA polymerase activity;GO:0003676|nucleic acid binding;GO:0016740|transferase activity;GO:00036…	GO:0005634|nucleus;GO:0005634|nucleus;GO:0005654|nucleoplasm;GO:0005634|nucleus;GO:0005737|cytoplasm;GO:0005654|nucleoplasm;GO:0005634|nucleus;GO:0005634|nucleus;GO:0005654|nucleoplasm;GO:0005634|nucleus;GO:0005737|cytoplasm;GO:0005654|nucleoplasm;GO:0005634|nucleus;GO:0005654|nucleoplasm;GO:0005634|nucleus;GO:0005654|nucleoplasm;GO:0005634|nucleus;GO:0005634|nucleus;GO:0005654|nucleoplasm;GO:000…	K16618|DNA polymerase nu [EC:2.7.7.7]	hsa03460	Fanconi anemia pathway	DNA polymerase nu
POMK	1.03105	0.000223733	1	up	76	106	108	36	58	51	ENSG00000185900	84197	8	43093506	43123434	+	GO:0046835|carbohydrate phosphorylation;GO:0006493|protein O-linked glycosylation;GO:0006468|protein phosphorylation;GO:0016310|phosphorylation;GO:0006493|protein O-linked glycosylation;GO:0007420|brain development;GO:0006493|protein O-linked glycosylation;GO:0006493|protein O-linked glycosylation;GO:0006493|protein O-linked glycosylation;GO:0046835|carbohydrate phosphorylation;GO:0046835|carbohy…	GO:0019200|carbohydrate kinase activity;GO:0000166|nucleotide binding;GO:0004672|protein kinase activity;GO:0005524|ATP binding;GO:0016740|transferase activity;GO:0016301|kinase activity;GO:0019200|carbohydrate kinase activity;GO:0016773|phosphotransferase activity, alcohol group as acceptor;GO:0016773|phosphotransferase activity, alcohol group as acceptor;GO:0019200|carbohydrate kinase activity;…	GO:0016020|membrane;GO:0016021|integral component of membrane;GO:0016020|membrane;GO:0016021|integral component of membrane;GO:0005783|endoplasmic reticulum;GO:0005789|endoplasmic reticulum membrane;GO:0005789|endoplasmic reticulum membrane;GO:0005789|endoplasmic reticulum membrane;GO:0016020|membrane;GO:0016021|integral component of membrane;GO:0005783|endoplasmic reticulum;GO:0005789|endoplasmi…	K17547|glycoprotein-mannosyl O6-kinase [EC:2.7.1.183]	hsa00515|hsa01100	Mannose type O-glycan biosynthesis|Metabolic pathways	protein-O-mannose kinase
AL691432.1	1.21715	0.0206927	1	up	21	24	23	9	11	10	ENSG00000269737	NA	1	1671990	1674397	+	NA	NA	NA	NA	NA	NA	NA
AC108673.2	-2.50864	0.0385974	1	down	0	1	3	10	11	2	ENSG00000273174	NA	3	129123439	129124003	+	NA	NA	NA	NA	NA	NA	NA
AL031846.2	-1.8017	0.0317111	1	down	4	0	7	13	16	10	ENSG00000279833	NA	22	39133090	39136760	+	NA	NA	NA	NA	NA	NA	NA
AL358781.2	-4.28427	0.0238328	1	down	0	0	0	1	4	6	ENSG00000230289	NA	9	131516558	131522229	-	NA	NA	NA	NA	NA	NA	NA
PSG9	1.84793	0.0462801	1	up	8	12	8	1	2	5	ENSG00000183668	5678	19	43211791	43269530	-	GO:0007565|female pregnancy;GO:0007565|female pregnancy	NA	GO:0005576|extracellular region;GO:0005576|extracellular region	K06500|pregnancy specific beta-1-glycoprotein	NA	NA	pregnancy specific beta-1-glycoprotein 9
GAS8-AS1	2.03584	0.0111949	1	up	9	20	11	2	4	4	ENSG00000221819	750	16	90028908	90029367	-	NA	NA	NA	NA	NA	NA	NA
PSPN	-1.11074	0.0225879	1	down	12	11	15	31	33	20	ENSG00000125650	5623	19	6375148	6379058	-	GO:0010469|regulation of signaling receptor activity;GO:0007399|nervous system development;GO:0007417|central nervous system development;GO:0007411|axon guidance;GO:0000165|MAPK cascade	GO:0008083|growth factor activity;GO:0005102|signaling receptor binding;GO:0005088|Ras guanyl-nucleotide exchange factor activity	GO:0005622|intracellular;GO:0005576|extracellular region;GO:0005576|extracellular region	NA	NA	NA	persephin
AL139349.1	4.60253	0.00882734	1	up	6	3	4	0	0	0	ENSG00000254419	NA	20	58710795	58711633	+	NA	NA	NA	NA	NA	NA	NA
CPB1	3.02056	0.0433213	1	up	5	5	6	0	2	0	ENSG00000153002	1360	3	148791102	148860187	+	GO:0006508|proteolysis;GO:0006508|proteolysis;GO:0006508|proteolysis;GO:0006508|proteolysis;GO:0006508|proteolysis;GO:0006508|proteolysis;GO:0006508|proteolysis	GO:0008270|zinc ion binding;GO:0046872|metal ion binding;GO:0016787|hydrolase activity;GO:0008233|peptidase activity;GO:0004181|metallocarboxypeptidase activity;GO:0008237|metallopeptidase activity;GO:0004180|carboxypeptidase activity;GO:0004181|metallocarboxypeptidase activity;GO:0004180|carboxypeptidase activity;GO:0004180|carboxypeptidase activity;GO:0004180|carboxypeptidase activity;GO:000827…	GO:0005576|extracellular region;GO:0005615|extracellular space;GO:0005576|extracellular region;GO:0005615|extracellular space	K01291|carboxypeptidase B [EC:3.4.17.2]	hsa04972|hsa04974	Pancreatic secretion|Protein digestion and absorption	carboxypeptidase B1
PVRIG	1.13449	0.0397795	1	up	13	25	31	7	12	13	ENSG00000213413	79037	7	100218241	100221490	+	GO:0050860|negative regulation of T cell receptor signaling pathway;GO:0050860|negative regulation of T cell receptor signaling pathway;GO:0050860|negative regulation of T cell receptor signaling pathway	GO:0038023|signaling receptor activity;GO:0005515|protein binding;GO:0038023|signaling receptor activity;GO:0038023|signaling receptor activity;GO:0019902|phosphatase binding	GO:0016020|membrane;GO:0016021|integral component of membrane;GO:0005886|plasma membrane;GO:0005886|plasma membrane;GO:0005886|plasma membrane	NA	NA	NA	PVR related immunoglobulin domain containing
NUTM2D	-2.23549	0.041602	1	down	0	2	3	6	6	12	ENSG00000214562	728130	10	87357668	87370695	+	NA	NA	NA	NA	NA	NA	NUT family member 2D
AC069499.2	2.35594	0.0292755	1	up	12	5	8	0	3	2	ENSG00000276763	NA	3	108574683	108575064	+	NA	NA	NA	NA	NA	NA	NA
FAM157B	1.15627	0.0244295	1	up	28	18	30	9	10	16	ENSG00000233013	NA	9	138217068	138253217	+	NA	NA	NA	NA	NA	NA	NA
OR51B2	3.12749	0.000288119	1	up	20	11	20	1	1	4	ENSG00000279012	79345	11	5323359	5324297	-	GO:0007186|G-protein coupled receptor signaling pathway;GO:0007165|signal transduction;GO:0007608|sensory perception of smell;GO:0050896|response to stimulus;GO:0050911|detection of chemical stimulus involved in sensory perception of smell	GO:0004930|G-protein coupled receptor activity;GO:0004984|olfactory receptor activity;GO:0004984|olfactory receptor activity	GO:0016020|membrane;GO:0016021|integral component of membrane;GO:0005886|plasma membrane;GO:0005886|plasma membrane;GO:0005886|plasma membrane	K04257|olfactory receptor	hsa04740	Olfactory transduction	olfactory receptor family 51 subfamily B member 2 (gene/pseudogene)
CLDND2	-2.0671	0.00590615	1	down	3	8	1	23	16	13	ENSG00000160318	125875	19	51367098	51369003	-	NA	NA	GO:0016020|membrane;GO:0016021|integral component of membrane;GO:0005886|plasma membrane;GO:0016020|membrane;GO:0016021|integral component of membrane;GO:0016020|membrane;GO:0016021|integral component of membrane;GO:0005886|plasma membrane	NA	NA	NA	claudin domain containing 2
AL513327.3	1.80262	0.0168604	1	up	12	13	16	4	6	2	ENSG00000270115	NA	1	33261212	33261680	+	NA	NA	NA	NA	NA	NA	NA
AC010761.3	1.67081	0.0481577	1	up	16	7	14	2	1	9	ENSG00000265205	NA	17	28670054	28672804	-	NA	NA	NA	NA	NA	NA	NA
AKR1B15	-4.28601	0.0334004	1	down	0	0	0	0	4	7	ENSG00000227471	441282	7	134549136	134579875	+	GO:0055114|oxidation-reduction process;GO:0006703|estrogen biosynthetic process;GO:0055114|oxidation-reduction process;GO:0006703|estrogen biosynthetic process	GO:0016491|oxidoreductase activity;GO:0016491|oxidoreductase activity;GO:0004032|alditol:NADP+ 1-oxidoreductase activity;GO:0004303|estradiol 17-beta-dehydrogenase activity;GO:0004303|estradiol 17-beta-dehydrogenase activity;GO:0008106|alcohol dehydrogenase (NADP+) activity;GO:0016491|oxidoreductase activity;GO:0016491|oxidoreductase activity;GO:0004032|alditol:NADP+ 1-oxidoreductase activity;GO:…	GO:0005737|cytoplasm;GO:0005829|cytosol;GO:0005739|mitochondrion;GO:0005739|mitochondrion;GO:0005759|mitochondrial matrix;GO:0005737|cytoplasm;GO:0005829|cytosol;GO:0005739|mitochondrion;GO:0005739|mitochondrion;GO:0005759|mitochondrial matrix	NA	NA	NA	aldo-keto reductase family 1 member B15
AC253536.3	1.74482	0.0399799	1	up	14	13	9	0	6	5	ENSG00000232545	NA	22	24101689	24103354	+	NA	NA	NA	NA	NA	NA	NA
PCDHGB1	1.28767	0.0432748	1	up	10	22	18	8	6	7	ENSG00000254221	56104	5	141350102	141512979	+	GO:0007155|cell adhesion;GO:0007156|homophilic cell adhesion via plasma membrane adhesion molecules;GO:0007155|cell adhesion;GO:0007155|cell adhesion;GO:0007156|homophilic cell adhesion via plasma membrane adhesion molecules;GO:0007155|cell adhesion	GO:0005509|calcium ion binding;GO:0005509|calcium ion binding	GO:0016020|membrane;GO:0016021|integral component of membrane;GO:0005886|plasma membrane;GO:0005887|integral component of plasma membrane;GO:0016020|membrane;GO:0016021|integral component of membrane;GO:0005886|plasma membrane;GO:0005887|integral component of plasma membrane;GO:0030426|growth cone	K16496|protocadherin gamma subfamily B	NA	NA	protocadherin gamma subfamily B, 1
AC132872.3	1.43913	0.00179385	1	up	39	29	38	8	18	14	ENSG00000275888	NA	17	82244770	82245591	+	NA	NA	NA	NA	NA	NA	NA
PHKA2-AS1	-1.98051	0.0124841	1	down	5	2	4	25	7	13	ENSG00000237836	NA	X	18890296	18894497	+	NA	NA	NA	NA	NA	NA	NA
AC004830.1	1.26564	0.00374141	1	up	35	36	32	12	16	16	ENSG00000228204	NA	7	50866747	51022990	+	NA	NA	NA	NA	NA	NA	NA
PKP4-AS1	1.59599	0.034881	1	up	16	13	9	6	4	3	ENSG00000204380	100129029	2	158658337	158735002	-	NA	NA	NA	NA	NA	NA	NA
AC023302.1	-4.38668	0.026633	1	down	0	0	0	4	0	8	ENSG00000271983	NA	15	80693216	80693707	-	NA	NA	NA	NA	NA	NA	NA
MAP1B	1.57684	0.00995282	1	up	27	13	21	7	9	5	ENSG00000131711	4131	5	72107234	72209570	+	GO:0007399|nervous system development;GO:0000226|microtubule cytoskeleton organization;GO:0007399|nervous system development;GO:0000226|microtubule cytoskeleton organization;GO:0000226|microtubule cytoskeleton organization;GO:0016358|dendrite development;GO:0007409|axonogenesis;GO:0009987|cellular process;GO:0048675|axon extension;GO:0001578|microtubule bundle formation;GO:0001764|neuron migratio…	GO:0008017|microtubule binding;GO:0005515|protein binding;GO:0008017|microtubule binding;GO:0008017|microtubule binding;GO:0015631|tubulin binding;GO:0008017|microtubule binding;GO:0008017|microtubule binding;GO:0005198|structural molecule activity;GO:0003779|actin binding;GO:0008017|microtubule binding;GO:0008017|microtubule binding;GO:0008017|microtubule binding	GO:0005874|microtubule;GO:0005737|cytoplasm;GO:0005829|cytosol;GO:0005856|cytoskeleton;GO:0042995|cell projection;GO:0030054|cell junction;GO:0045202|synapse;GO:0005874|microtubule;GO:0005874|microtubule;GO:0005829|cytosol;GO:0045202|synapse;GO:0043025|neuronal cell body;GO:0043197|dendritic spine;GO:0030425|dendrite;GO:0005874|microtubule;GO:0043025|neuronal cell body;GO:0005875|microtubule asso…	K10429|microtubule-associated protein 1	NA	NA	microtubule associated protein 1B
RNU6-1099P	2.62078	0.0111162	1	up	6	14	10	3	2	0	ENSG00000200403	NA	1	19305076	19305182	-	NA	NA	NA	NA	NA	NA	NA
AL357033.2	1.57005	0.00759518	1	up	15	20	29	8	8	6	ENSG00000223669	NA	20	62732566	62735347	-	NA	NA	NA	NA	NA	NA	NA
RPL26P30	-1.0142	0.0258811	1	down	14	12	17	29	31	29	ENSG00000236264	NA	11	2335132	2335776	-	NA	NA	NA	NA	NA	NA	NA
NACAP1	4.0735	0.0405544	1	up	5	1	3	0	0	0	ENSG00000228224	83955	8	101361794	101372707	+	NA	NA	NA	NA	NA	NA	NA
FAM207BP	-1.65905	0.00494573	1	down	7	6	7	27	19	19	ENSG00000228797	NA	13	18697003	18697507	+	NA	NA	NA	NA	NA	NA	NA
snoU13	2.68094	0.041931	1	up	6	6	7	0	3	0	ENSG00000238295	NA	2	177345858	177345961	-	NA	NA	NA	NA	NA	NA	NA
snoU13	2.68094	0.041931	1	up	6	6	7	0	3	0	ENSG00000238316	NA	1	26642286	26642389	-	NA	NA	NA	NA	NA	NA	NA
snoU13	2.68094	0.041931	1	up	6	6	7	0	3	0	ENSG00000238326	NA	5	56000518	56000621	-	NA	NA	NA	NA	NA	NA	NA
snoU13	2.68094	0.041931	1	up	6	6	7	0	3	0	ENSG00000238371	NA	2	15903669	15903772	+	NA	NA	NA	NA	NA	NA	NA
snoU13	2.68094	0.041931	1	up	6	6	7	0	3	0	ENSG00000238372	NA	8	101847256	101847360	-	NA	NA	NA	NA	NA	NA	NA
snoU13	2.68094	0.041931	1	up	6	6	7	0	3	0	ENSG00000238387	NA	11	9578028	9578131	+	NA	NA	NA	NA	NA	NA	NA
snoU13	2.68094	0.041931	1	up	6	6	7	0	3	0	ENSG00000238440	NA	12	64355762	64355865	-	NA	NA	NA	NA	NA	NA	NA
snoU13	2.68094	0.041931	1	up	6	6	7	0	3	0	ENSG00000238485	NA	X	139702287	139702390	-	NA	NA	NA	NA	NA	NA	NA
snoU13	2.68094	0.041931	1	up	6	6	7	0	3	0	ENSG00000238570	NA	2	161558544	161558646	+	NA	NA	NA	NA	NA	NA	NA
snoU13	2.68094	0.041931	1	up	6	6	7	0	3	0	ENSG00000238594	NA	6	150164584	150164686	+	NA	NA	NA	NA	NA	NA	NA
snoU13	2.68094	0.041931	1	up	6	6	7	0	3	0	ENSG00000238628	NA	6	87720915	87721018	+	NA	NA	NA	NA	NA	NA	NA
snoU13	2.68094	0.041931	1	up	6	6	7	0	3	0	ENSG00000238645	NA	16	53334562	53334664	+	NA	NA	NA	NA	NA	NA	NA
snoU13	2.68094	0.041931	1	up	6	6	7	0	3	0	ENSG00000238694	NA	4	34966241	34966344	-	NA	NA	NA	NA	NA	NA	NA
snoU13	2.68094	0.041931	1	up	6	6	7	0	3	0	ENSG00000238724	NA	11	114527129	114527232	+	NA	NA	NA	NA	NA	NA	NA
snoU13	2.68094	0.041931	1	up	6	6	7	0	3	0	ENSG00000238745	NA	5	138623479	138623582	+	NA	NA	NA	NA	NA	NA	NA
snoU13	2.68094	0.041931	1	up	6	6	7	0	3	0	ENSG00000238761	NA	1	112371004	112371107	+	NA	NA	NA	NA	NA	NA	NA
snoU13	2.68094	0.041931	1	up	6	6	7	0	3	0	ENSG00000238764	NA	X	17357930	17358033	+	NA	NA	NA	NA	NA	NA	NA
snoU13	2.68094	0.041931	1	up	6	6	7	0	3	0	ENSG00000238804	NA	17	48956650	48956753	-	NA	NA	NA	NA	NA	NA	NA
snoU13	2.68094	0.041931	1	up	6	6	7	0	3	0	ENSG00000238901	NA	8	122671291	122671394	+	NA	NA	NA	NA	NA	NA	NA
snoU13	2.68094	0.041931	1	up	6	6	7	0	3	0	ENSG00000238902	NA	3	192534009	192534112	-	NA	NA	NA	NA	NA	NA	NA
snoU13	2.68094	0.041931	1	up	6	6	7	0	3	0	ENSG00000238906	NA	7	29912528	29912632	+	NA	NA	NA	NA	NA	NA	NA
snoU13	2.68094	0.041931	1	up	6	6	7	0	3	0	ENSG00000239035	109616990	15	57278570	57278673	-	NA	NA	NA	NA	NA	NA	NA
snoU13	2.68094	0.041931	1	up	6	6	7	0	3	0	ENSG00000239041	NA	2	172691299	172691402	+	NA	NA	NA	NA	NA	NA	NA
snoU13	2.68094	0.041931	1	up	6	6	7	0	3	0	ENSG00000239079	NA	11	122726208	122726311	-	NA	NA	NA	NA	NA	NA	NA
snoU13	2.68094	0.041931	1	up	6	6	7	0	3	0	ENSG00000239080	NA	X	136134317	136134420	-	NA	NA	NA	NA	NA	NA	NA
snoU13	2.68094	0.041931	1	up	6	6	7	0	3	0	ENSG00000239093	NA	3	187423315	187423419	+	NA	NA	NA	NA	NA	NA	NA
snoU13	2.68094	0.041931	1	up	6	6	7	0	3	0	ENSG00000239096	NA	3	179614775	179614878	-	NA	NA	NA	NA	NA	NA	NA
snoU13	2.68094	0.041931	1	up	6	6	7	0	3	0	ENSG00000239129	NA	17	29883006	29883109	+	NA	NA	NA	NA	NA	NA	NA
snoU13	2.68094	0.041931	1	up	6	6	7	0	3	0	ENSG00000239137	NA	19	55167171	55167274	+	NA	NA	NA	NA	NA	NA	NA
snoU13	2.68094	0.041931	1	up	6	6	7	0	3	0	ENSG00000239153	NA	11	115627082	115627185	-	NA	NA	NA	NA	NA	NA	NA
snoU13	2.68094	0.041931	1	up	6	6	7	0	3	0	ENSG00000271922	NA	3	154329716	154329819	+	NA	NA	NA	NA	NA	NA	NA
AC009779.3	1.06989	0.0275625	1	up	23	25	40	16	8	19	ENSG00000258311	NA	12	55716036	55724703	+	GO:0016197|endosomal transport	NA	GO:0031083|BLOC-1 complex;GO:0031083|BLOC-1 complex;GO:0031083|BLOC-1 complex;GO:0031083|BLOC-1 complex	NA	NA	NA	BLOC1S1-RDH5 readthrough
AP001628.1	1.33428	0.0344985	1	up	15	18	16	7	5	8	ENSG00000225218	NA	21	42831040	42836477	-	NA	NA	NA	NA	NA	NA	NA
SNORD111	4.0735	0.0405544	1	up	5	1	3	0	0	0	ENSG00000221066	692214	16	70538005	70538098	+	NA	NA	NA	NA	NA	NA	NA
SNORD111	4.0735	0.0405544	1	up	5	1	3	0	0	0	ENSG00000252230	NA	19	34637696	34637781	-	NA	NA	NA	NA	NA	NA	NA
GTF2IP5	1.48114	0.0155408	1	up	17	24	19	3	9	10	ENSG00000224316	NA	7	65773620	65802067	+	NA	NA	NA	NA	NA	NA	NA
